# Supplementary material for: Changes in Active Components, Antioxidant Activity and Alcohol Dehydrogenase Activity of Penthorum chinense Pursh at Different Harvest Times
Source: Foods. 2026 Apr 15;15(8):1371. doi: 10.3390/foods15081371 (PMC13115275; doi:10.3390/foods15081371)
Supplement: Supplementary file 1 [file foods-15-01371-s001.zip]

Archive with 1 entries (1 files):
- foods-4210657-supplementary.pdf
